# Supplementary material for: Inadequate BiP availability defines endoplasmic reticulum stress
Source: eLife. 2019 Mar 14;8:e41168. doi: 10.7554/eLife.41168 (PMC6417858; doi:10.7554/eLife.41168)
Supplement: Figure 1—source data 1. [file elife-41168-fig1-data1.xlsx]

## Sheet: 1B
	Figure 1B - Source data cell growth assay quantitations
		Mif	genotype	cell growth (%)	s.e.m.	n	significance(1)	significance(2)
		-	WT	100	na	3
		+	WT	79.3117	7.37612	3	ns
		-	IRE1α KO / PERK KD / ATF6α KD	73.1545	17.1972	2	ns
		+	IRE1α KO / PERK KD / ATF6α KD	6.25	3.99137	2		***
		+	IRE1α KO / ATF6α KD	7.79908	3.02694	2		***
		+	ATF6α KD / PERK KD	24.4668	8.7816	2		***
		+	ATF6α KD	43.0043	4.472	2		**
		+	IRE1α KO	77.7196	3.91203	3		ns
		+	PERK KD	77.5232	3.35889	3		ns
		+	IRE1α KO / PERK KD	77.6193	12.0313	3		ns
	Notes:	(1) statistical significance in comparison to WT not expressing µs (GraphPad Prism software): ns not significant
		(2) statistical significance in comparison to WT expressing µs (GraphPad Prism software): ** p≤0,01 - *** p≤0,001 - ns not significant
		na not applicable

## Sheet: 1D
	Figure 1D - Source data BiP level quantitations
		genotype	BiP (fold Increase)	s.e.m.	n	significance
		WT	6.88254	0.764323	5
		ATF6α KD	4.29725	0.66685	5	*
		IRE1α KO	6.97319	1.65693	3	ns
		PERK KD	9.21967	1.75086	2	ns
		IRE1α KO / PERK KD	8.27233	0.819279	2	ns
	Note:	Statistical significance in a one-sample t-test two-tail (GraphPad Prism software): *p≤0,05 - ns not significant
