# Supplementary material for: Inadequate BiP availability defines endoplasmic reticulum stress
Source: eLife. 2019 Mar 14;8:e41168. doi: 10.7554/eLife.41168 (PMC6417858; doi:10.7554/eLife.41168)
Supplement: Figure 2—source data 1. [file elife-41168-fig2-data1.xlsx]

## Sheet: 2B
	Figure 2B - Source data ER area (as a percentage of cytosolic area) quantitations
			- Mif			+ Mif
		genotype	ER area (%)	s.e.m.	n	ER area (%)	s.e.m.	n	significance(1)	significance(2)
		WT	12.2948	0.340049	40	19.6548	1.19893	20	***
		ATF6α KD	12.8931	0.593608	10	13.7867	1.01189	10	ns	**
		IRE1α KD	11.3293	0.779129	10	20.3861	1.11787	10	***	ns
		PERK KD	12.1539	0.867612	10	19.7847	2.02668	10	***	ns
		IRE1α KD / PERK KD	12.0074	0.65741	10	18.1264	1.21861	10	*	ns
	Note:	(1) statistical significance µs expressing (+ Mif) in comparison to non µs expressing (-Mif) (GraphPad Prism software): ns not significant - * p≤0,05 - *** p≤0,001
		(2) statistical significance in comparison to WT expressing µs (+ Mif) (GraphPad Prism software): ** p≤0,01 - ns not significant

## Sheet: 2D
	Figure 2D - Source data µs level quantitations
			ctrl siRNA			ATF6α KD
		time (hrs)	µs levels (AU)	s.e.m.	n	µs levels (AU)	s.e.m.	n	significance
		0	0.771237	0.771237	5	1.35275	1.35275	5	ns
		8	41.9681	3.9551	2	38.021	7.24168	2	ns
		16	62.3333	5.19623	4	48.8723	4.35223	4	ns
		32	96.2548	6.35302	2	102.332	17.2899	2	ns
		64	100	na	5	89.2968	8.69606	5	ns
	Notes:	statistical significance differences in µs levels between siRNA control vs ATF6α KD (GraphPad Prism software): ns not significant
		level of µs expression in ctrl cells at 64 hrs was set at 100
		na non applicable

## Sheet: 2E
	Figure 2E - Source data BiP level quantitations
		genotype	BiP (fold Increase)	s.e.m.	n	significance
		WT	6.88254	0.764323	5
		ATF6α KD	4.29725	0.66685	5	*
		IRE1α KO	6.97319	1.65693	3	ns
		PERK KD	9.21967	1.75086	2	ns
		IRE1α KO / PERK KD	8.27233	0.819279	2	ns
	Note:	Statistical significance in a one-sample t-test two-tail (GraphPad Prism software): *p≤0,05 - ns not significant
