# Supplementary material for: Inadequate BiP availability defines endoplasmic reticulum stress
Source: eLife. 2019 Mar 14;8:e41168. doi: 10.7554/eLife.41168 (PMC6417858; doi:10.7554/eLife.41168)
Supplement: Figure 4—source data 1. [file elife-41168-fig4-data1.xlsx]

## Sheet: 4B
	Figure 4B - Source data level of radiolabeled µs quantitations
		treatment	chase (hrs)	µs levels (AU)	n	s.e.m.
		nt	0	100	2	na
		nt	3	83.1	2	5.3
		nt	6	55.3	2	1.4
		Kif	6	75.9	2	12.6
		MG132	6	77.1	2	0.2
	Note:	µs level at 0 hrs chase was set at 100
		na = not applicable

## Sheet: 4C
	Figure 4C - Source data µs half-life quantitations
			µs signal (compared to pulse)
		time since onset µs expression (hrs)	pulse	3 hr chase	6 hr chase	n*	Equation with intercept set at 1	m (slope)	t1/2
		8	1	0.762283	0.517647	3	y=-0,0802x + 1	-0.0802	6.23441
		16	1	0.732865	0.598582	3	y=-0,0713x + 1	-0.0713	7.01262
		32	1	0.586355	0.501363	3	y=-0,0941x + 1	-0.0941	5.3135
		64	1	0.52007	0.578835	3	y=-0,0882x + 1	-0.0882	5.66893
		128	1	0.770567	0.528806	3	y=-0,0781x + 1	-0.0781	6.40205
	Note:	* technical replicates

## Sheet: 4E
	Figure 4E - Source data level of radiolabeled µs quantitations
		chase (hrs)	µs levels (AU)	n	s.e.m.
		0	100	2	na
		6	48.9	2	6.1
	Note:	µs level at 0 hrs chase was set at 100
		na = not applicable
