# Supplementary material for: Inadequate BiP availability defines endoplasmic reticulum stress
Source: eLife. 2019 Mar 14;8:e41168. doi: 10.7554/eLife.41168 (PMC6417858; doi:10.7554/eLife.41168)
Supplement: Figure 4—figure supplement 1—source data 1. [file elife-41168-fig4-figsupp1-data1.xlsx]

## Sheet: 4S1
	Figure 4—figure supplement 1 - Source data total protein synthesis quantitations
		treatment	time (hrs)	radioactive signal (%)
		Tg	1	59.7385
		-	0	100
		Mif	2	96.554
		Mif	4	94.6092
		Mif	6	85.0161
		Mif	8	85.2534
		Mif	16	95.9188
		Mif	32	107.054
		Mif	64	120.747
		Mif	128	109.519
	Note:	signal of untreated at t=0 was set at 100%
