# Supplementary material for: Inadequate BiP availability defines endoplasmic reticulum stress
Source: eLife. 2019 Mar 14;8:e41168. doi: 10.7554/eLife.41168 (PMC6417858; doi:10.7554/eLife.41168)
Supplement: Figure 6—source data 1. [file elife-41168-fig6-data1.xlsx]

## Sheet: 6A
	Figure 6A - Source data Annexin V assay quantitations
		Mif	treatment	Annexin V positive (%)	s.e.m.	n	significance
		-	-	5.36	0.91	3
		-	Kif	4.82	3.08	2	ns
		+	-	7.65	1.82	3	ns
		+	Kif	27.63	5.94	4	*
	Note:	statistical significance in a ANOVA test (GraphPad Prism software): *p≤0,05 - ns not significant

## Sheet: 6C
	Figure 6C - Source data relative BiP and µs level quantitations
		treatment	BiP levels (fold change)	s.e.m.	µs levels (fold change)	s.e.m.	n
		- Kif	1		1		2
		+ Kif	1.95268	0.0421951	2.74139	0.121712	2

## Sheet: 6E
	Figure 6E - Source data ER area (as a percentage of cytosolic area) quantitations
		Mif	treatment	ER area (%)	s.e.m.	n	significance
		-	-	12.3003	0.586633	10
		-	Kif	14.3507	1.0812	10	ns
		+	-	20.0332	1.16568	10	***
		+	Kif	32.1771	1.61252	10	***
	Note:	statistical significance in a one-way ANOVA test (GraphPad Prism software): *** p≤0,001 - ns not significant
