# Supplementary material for: Inadequate BiP availability defines endoplasmic reticulum stress
Source: eLife. 2019 Mar 14;8:e41168. doi: 10.7554/eLife.41168 (PMC6417858; doi:10.7554/eLife.41168)
Supplement: Supplementary file 1. [file elife-41168-supp1.xlsx]

## Sheet: Supplementary File 1A
	Supplementary File 1A: list of cell lines
			transgene
	HeLa cell line	clone	Tet-driven	Mif-driven	parental	reference
	MifON/TetON	TM3	-	-		Bakunts et al., 2017
	µs	3.7	-	µs		Bakunts et al., 2017
	µs IRE1α KO	µ910-6	-	µs		Bakunts et al., 2017
	µs APEX2-KDEL	3.7 SRK6-10	APEX2-KDEL	µs		Bakunts et al., 2017
	µs BIPH	3.7 BiP-6	hamster BiP	µs	3.7	this work
	µs HRD1 KO	3.7 HRD1 KO	-	µs	3.7	this work
	µ∆CH1	4.4	-	µs∆CH1	TM3	this work
	µ∆CH1 + VLCH1	9	-	µs∆CH1/VLCH1	TM3	this work

## Sheet: Supplementary File 1B
	Supplementary File 1B: list of primary antibodies
	catalog #	manufacturer/source	antibody	type	target	dilution
	A-21045	Life Technologies	Alexa fluor-546 goat-a-mouse IgM	polyclonal	µ heavy chain	1:2500
	sc-1051	Santa Cruz Biotechnology	goat-a-human GRP78	polyclonal	BiP (GRP78)	1:1000
	MA1-250	Thermo Fisher Scientific	mouse-a-human CHOP	monoclonal	CHOP	1:1000
	T-6074	Sigma Aldrich	mouse-a-human tubulin	monoclonal	a-tubulin	1:8000
	73-500	BioAcademia	mouse-a-human ATF6a	monoclonal	ATF6a	1:1000
	-	Linda Hendershot (St. Jude Children's Research Hospital, Memphis, TN, USA)	mouse-a-rodent GRP78	monoclonal	BiP (GRP78)	1:2000
	A302-946A	Bethyl Laboratories	rabbit-a-human HRD1	polyclonal	HRD1	1:2000
	sc-48081	Santa Cruz Biotechnology	goat-a-human SEL1L	polyclonal	SEL1L	1:1000
		Yihong Ye (NIH, Bethesda, MD, USA)	rabbit-a-human Derlin-2	polyclonal	Derlin-2	1:1000
		Ron Kopito (Stanford, USA)	rabbit-a-human OS-9	polyclonal	OS-9	1:3000
	ab150424	Abcam	rabbit-a-human HERP	polyclonal	HERP	1:10000
	ab39104	Abcam	rabbit-a-human Ube2j1	polyclonal	Ube2j1	1:5000
		Ron Kopito (Stanford, USA)	rabbit-a-human XTP3-B	polyclonal	XTP3-B	1:1000

## Sheet: Supplementary File 1C
	Supplementary File 1C: list of sgRNAs
	Gene Target	Protein Target	sgRNA Target Sequence	sgRNA identifier	Source
	DERL2	Derlin-2	GGCTGACCGGTGGGATCTGC	#1	Ma et al., 2015
			GAGGACGCAGGCAGTGGTGT	#2
	SYVN1	Hrd1	GGCCAGGGCAATGTTCCGCACGG	#407	Schulz et al., 2017
			CTTGGTCAGGTACACCACAGTGG	#408
	HERPUD1	HERP	CCGCTCTCACCGGACGCTCGGGG	#398	Schulz et al., 2017
			AAGTCGCGGTGGCGCTGGTTGGG	#399
	OS9	OS-9	TTACCCGCAAGTCTGACCGG	#2	van der Goot et al., 2017
			CGGTCAGACTTGCGGGTAAC	#3
	UBE2J1	Ube2j1	GGTTTCATGGGATACTCTGG	#1	Ma et al., 2015
			CACCATGGAGGAGTTTATCACGGG	#2
	ERLEC1	XTP3-B	CCGCAGAGGACCAGTAACAC	#1	van der Goot et al., 2017
			CCCGGGCGGGCCGGTGTT	#2
